# Supplementary material for: Evaluation of Algorithm Performance in ChIP-Seq Peak Detection
Source: PLoS One. 2010 Jul 8;5(7):e11471. doi: 10.1371/journal.pone.0011471 (PMC2900203; doi:10.1371/journal.pone.0011471)
Supplement: Dataset S1 — qPCR verified sites for NRSF and GABP. qPCR sites studied from previous publications are presented as regions in hg18 coordinates. Data available in separate tabs of this multitab Excel file. (0.03 MB XLS) [file pone.0011471.s004.xls]

## Sheet: GABP qPCR positives
# GABP qPCR verified sites
# All data derived from Collins PJ, Kobayashi Y, Nguyen L, Trinklein ND, Myers RM (2007) The ets-related transcription factor GABP directs bidirectional transcription. PLoS Genet 3: e208.
# coordinates are on human genome hg18 version and were obtained by BLAST analysis of Collins et al's provided primer sequences to obtain the exact regions analyzed
# The regions below were all verified as positive hits, by having qPCR enrichment above 3 fold.
chromosome	start	stop
chr19	59311031	59311090
chr2	37312263	37312324
chr6	108722482	108722560
chr7	100675429	100675503
chr2	234428013	234428077
chr5	68566396	68566455
chrX	152890233	152890298
chr5	132229903	132229979
chr1	149429281	149429359
chr16	66398327	66398404
chr22	30479804	30479897
chr2	65308233	65308330
chr11	64335070	64335134
chr19	59064282	59064341
chr7	23188048	23188124
chr19	59651998	59652074
chr9	129253468	129253543
chr11	61492080	61492139
chr1	3763713	3763792
chr3	161599928	161599993
chrX	151750171	151750241
chr7	16652257	16652335
chr16	70685018	70685097
chr21	43172696	43172775
chr11	64247477	64247554
chr10	31647655	31647751
chr6	110119037	110119115
chr6	158509342	158509412
chr9	130980478	130980537
chr1	152216965	152217032
chr15	41572664	41572730
chr1	74971496	74971564
chr20	33716277	33716374
chr19	46595053	46595149
chr17	55325160	55325238
chr11	66162601	66162680
chr1	203985915	203985989
chr16	85146284	85146345
chr3	63984157	63984220
chr13	78878177	78878243
chr15	41590122	41590221
chr21	33837286	33837350
chr19	52679284	52679378
chr2	9481138	9481217
chr12	26982260	26982349
chr4	159812797	159812894
chr15	98960139	98960216
chr13	49554104	49554165
chr15	70455487	70455558
chrX	153398080	153398158
chr6	139737411	139737485
chr19	59989385	59989462
chr1	210275446	210275525
chr17	27701287	27701357
chr8	38153152	38153247
chr15	41906374	41906442
chr14	73181381	73181480
chr14	19992801	19992880
chr18	59788241	59788320
chr2	26321024	26321094
chr1	229443496	229443595
chr9	130882924	130883007
chr5	74098660	74098759
chr7	75515219	75515312
chr12	4517948	4518018
chr11	61316617	61316693
chr19	10900366	10900442
chr22	38246166	38246245
chr17	43480332	43480405
chr16	84390688	84390775
chr1	164004707	164004785
chr16	65818495	65818571
chr15	97608912	97608991
chr14	92743155	92743234
chr2	220170773	220170836
chr8	121526783	121526858
chr14	66896307	66896373
chr19	47328429	47328507
chr14	93617254	93617333
chr5	72829980	72830040
chr1	9925988	9926084
chr19	2378563	2378627
chr1	244796211	244796284
chr3	47299065	47299142
chr9	33254967	33255041
chr4	106849366	106849433
chr17	18159261	18159335
chr12	6642537	6642611
chr8	101232012	101232085
chr14	23981930	23981997
chr21	32907011	32907077
chr1	159354426	159354521
chr20	697210	697280
chr11	64303000	64303060
chr14	74249538	74249615
chr3	14195262	14195330
chr19	12641434	12641512
chr1	52642820	52642881
chr5	153398646	153398724
chr1	32460528	32460604
chr4	84595981	84596054
chr5	140007528	140007595
chr1	149638602	149638700
chr14	56805343	56805434
chr16	27187641	27187733
chr1	168030753	168030851
chr7	127012847	127012916
chr11	9439002	9439076
chr1	31542136	31542195
chr11	111255091	111255164
chr11	46914863	46914942
chr1	178118519	178118586
chr6	88356386	88356465
chrX	13662581	13662643
chr7	35701294	35701388
chr3	37009974	37010034
chr1	45822203	45822278
chrX	153428996	153429075
chr12	70344022	70344098
chr17	19221949	19222021
chr14	77244086	77244153
chr17	30312604	30312683
chr17	43263921	43263997
chr10	44816328	44816427
chr2	105320371	105320458
chr5	34951564	34951643
chr20	33335996	33336075
chr1	37930633	37930712
chr17	59204796	59204870
chr16	219548	219621
chr4	113777751	113777829
chr2	219232436	219232507
chr9	130258060	130258139
chr9	101901105	101901177
chr12	41006196	41006280
chr1	149493733	149493812
chr16	69114918	69114994
chr22	35502414	35502479
chr13	44461600	44461660
chr9	34610506	34610594
chr20	33593123	33593222
chr11	18300335	18300397
chr22	36679587	36679661
chr15	32181341	32181420
chr1	149521167	149521232
chr5	148910803	148910882
chr15	41904168	41904245
chr9	103200953	103201017
chr7	89870687	89870754
chr19	10625462	10625539

## Sheet: NRSF qPCR 
# NRSF qPCR sites- both positive and "negative" hits
# All data derived from Mortazavi A, Leeper Thompson EC, Garcia ST, Myers RM, Wold B (2006)
#Comparative genomics modeling of the NRSF/REST repressor network: from single conserved sites to genome-wide repertoire. Genome Res 16: 1208-1221.
# coordinates are on human genome hg18 version and were obtained by BLAST analysis of Collins et al's provided primer sequences to obtain the exact regions analyzed
# The regions below were all verified as positive hits, by having qPCR enrichment above 3 fold. Putative negatives were below 3 fold enrichment
Chromosome	Start	Stop	Enrichment
chr19	59140699	59140719	1.07
chr11	2175453	2175473	1.01
chr22	31061195	31061215	2.59
chr16	391623	391643	1.16
chr13	112540765	112540785	4.63
chr15	41553596	41553616	1
chr21	33022627	33022647	57
chrX	152954872	152954892	1
chr7	116702551	116702571	4.33
chr7	127014992	127015012	1.27
chr19	59713466	59713486	2.14
chr19	59562104	59562124	1.8
chr13	27401332	27401352	1
chr22	31781842	31781862	1.61
chr7	126581007	126581027	1.64
chr13	29865107	29865127	3.52
chr9	131045649	131045669	1
chr10	55257221	55257241	3.93
chr7	90312394	90312414	1
chr22	30835216	30835236	22.51
chr11	5714780	5714800	1.3
chr19	59091934	59091954	19.01
chr22	31458234	31458254	1.26
chr16	145318	145338	1
chr14	53234689	53234709	1.7
chr22	31660539	31660559	2.21
chr5	141987683	141987703	1.76
chr22	31184558	31184578	1.18
chr7	26954289	26954309	2.35
chr11	64010849	64010869	1.16
chr16	275505	275525	1.55
chr16	110067	110087	1.17
chr22	30644758	30644778	1
chr6	108602345	108602365	2.08
chr22	30996322	30996342	1.25
chr7	142128132	142128146	1
chr22	31326493	31326513	4.83
chr22	30980261	30980281	2.95
chr19	59122963	59122983	160.56
chrX	122699949	122699969	1
chr1	227633279	227633299	18.64
chr20	31698617	31698637	7.28
chr20	44119448	44119468	18.14
chr22	30833114	30833134	114.59
chr2	165803240	165803260	41.62
chr8	9820071	9820091	10.09
chr1	1260295	1260315	6.49
chr11	72001500	72001521	29.37
chr19	12804363	12804383	244.05
chr2	230862435	230862456	140.71
chr19	59887712	59887732	136.1
chr6	153113720	153113740	29.37
chr20	10148319	10148329	338.24
chr14	92450340	92450360	753.32
chr15	87709201	87709221	11.12
chr2	234486385	234486405	13.23
chr20	61280784	61280805	1
chr19	59507757	59507777	66.49
chr2	219564848	219564869	8.56
chr21	33451737	33451757	51.07
chrX	48943525	48943545	46.53
chr19	4124203	4124224	36.28
chr5	131376300	131376320	53.98
chr11	115981636	115981656	186.13
chr22	31802559	31802579	119.44
chr19	51127872	51127892	2.91
chr16	164434	164454	19.21
chr16	160178	160198	3.66
chr13	78061541	78061562	48.31
chr20	60595598	60595619	10.32
chr8	143990504	143990525	35.9
chr1	26607774	26607794	364.24
chr1	110887033	110887053	24.42
chrX	32065774	32065794	185.02
chr8	24826245	24826266	11.15
chr11	46370840	46370860	193.2
chr19	60383380	60383400	147.7
chr19	59098325	59098345	152.64
chr19	10667633	10667654	131.86
chr7	126535207	126535227	564.13
chr3	125419250	125419270	113.57
chrX	152794151	152794172	110.79
chr8	35409506	35409526	80.44
chr22	15981395	15981416	31.23
chr10	105028754	105028774	210.1
chr1	154651076	154651097	7.97
chr16	82011506	82011526	47.55
chr7	130200940	130200961	48.03
chr17	3248000	3248021	39.39
chr11	27698799	27698819	12.95
chr20	5840349	5840369	14.33
chr5	145700445	145700466	120.19
chr15	70399192	70399213	88.35
chr1	114499363	114499383	34.01
chr10	26696931	26696951	119.24
chr11	125936579	125936600	129.56
chr1	203694879	203694900	79.6
chr5	151284508	151284529	321.52
chr3	182517155	182517175	52.36
chr17	35002298	35002318	86.17
chr2	171379112	171379133	20.13
chr8	80684340	80684362	36.41
chr16	88520413	88520434	213.11
chr19	51147827	51147847	138.15
chr18	53265509	53265530	80.28
chr7	8449128	8449148	83.3
chr4	158360990	158361011	112.66
chr8	67252432	67252452	140.22
chr2	219881285	219881305	87.9
chr16	8933389	8933410	71.92
chr19	56748431	56748452	41.86
chr1	152807054	152807074	75.2
chr15	71426296	71426316	261.5
